# Supplementary material for: Fine root tradeoffs between nitrogen concentration and xylem vessel traits preclude unified whole‐plant resource strategies in Helianthus
Source: Ecol Evol. 2016 Jan 20;6(4):1016–31. doi: 10.1002/ece3.1947 (PMC4761775; doi:10.1002/ece3.1947)
Supplement: Supplementary file 1 — Data S1. Population collection sites and USDA National Genetic Resources Program (GRIN) accession numbers for populations of 26 Helianthus species and Phoebanthus tenuifolius. [file ECE3-6-1016-s001.xlsx]

## Sheet: Sheet1
Paper title: "Fine root tradeoffs between nitrogen concentration and xylem vessel traits preclude unified whole-plant resource strategies in Helianthus".
Authors: AW Bowsher, CM Mason, EW Goolsby, LA Donovan
This information is in support of an article submitted to Ecology and Evolution.
Dataset S1. Population collection sites and USDA National Genetic Resources Program (GRIN) accession numbers for populations of 26 Helianthus species and Phoebanthus tenuifolius.
Population abbreviations coincide with those reported by Mason and Donovan (2015). Seeds used in the study were either directly wild-collected (W) or collected from accessions at GRIN (G).
Species	Population	US State	Latitude	Longitude	Wild/GRIN	GRIN Accession
H. agrestis	GLA	FL	26.951	-81.1349	G	Ames 30848
H. agrestis	HEN	FL	26.423	-81.2484	G	Ames 30847
H. angustifolius	BAS	LA	32.986	-91.7696	W	Ames 30800
H. angustifolius	CRP	FL	28.9543	-82.6489	W	Ames 31035
H. angustifolius	MAN	GA	33.7595	-84.8555	W	PI 649937
H. annuus	FIR	CA	36.8903	-120.503	G	PI 649859
H. annuus	KON	KS	39.1021	-96.6103	W	Ames 32161
H. annuus	UTA	UT	39.716	-112.207	W	Ames 32162
H. argophyllus	DAY	FL	29.2539	-81.0206	G	PI 468651
H. argophyllus	FLB	TX	27.6594	-97.3132	W	Ames 32163
H. atrorubens	WAR	AL	33.8906	-86.8258	G	PI 649940
H. carnosus	FCR	FL	29.5007	-81.265	W	Ames 32166
H. carnosus	POT	FL	29.6097	-81.4716	W	Ames 32167
H. carnosus	SOF	FL	29.32	-81.3102	W	Ames 32168
H. cusickii	LIT	CA	40.4184	-120.283	W	PI649966
H. cusickii	RAV	CA	40.676	-120.285	W	PI649967
H. debilis ssp. tardiflorus	CDK	FL	29.1832	-83.0171	W	Ames 31038
H. floridanus	APL	FL	29.7147	-85.0252	W	Ames 30843
H. floridanus	OCK	FL	29.0652	-81.9508	W	Ames 32740
H. giganteus	BUR	NC	35.8117	-82.1972	G	PI 664710
H. giganteus	LCN	OH	41.5911	-83.7651	W	PI 664647
H. grosseserratus	ATK	IL	41.6356	-89.5357	W	Ames 32174
H. grosseserratus	SAN	IL	41.0691	-87.6755	W	Ames 32176
H. heterophyllus	ANS	FL	30.0588	-85.0155	W	(none)
H. heterophyllus	RAM	LA	30.5311	-90.1491	W	Ames 30808
H. heterophyllus	SUP	NC	34.0686	-78.2936	G	PI 664732
H. longifolius	ELL	GA	32.4253	-84.3744	W	PI 650000
H. longifolius	FLR	AL	34.7578	-85.6964	W	PI 664680
H. longifolius	FTP	AL	34.4319	-85.6753	W	PI 650001
H. maximiliani	KON	KS	39.11	-96.5625	W	Ames 32178
H. maximiliani	LAW	IA	42.4597	-96.1942	W	PI 613794
H. microcephalus	MTR	SC	34.9475	-83.0892	W	Ames 32179
H. microcephalus	SUN	SC	34.9611	-82.845	W	PI 664703
H. mollis	DAR	OH	39.8934	-83.2006	G	Ames 28246
H. mollis	PEM	IL	41.0899	-87.5659	W	Ames 32180
H. neglectus	KER	TX	31.8258	-103.078	W	Ames 32182
H. neglectus	MON	TX	31.6315	-102.81	W	Ames 32183
H. niveus tephrodes	GWR	CA	32.7267	-114.907	G	PI 650021
H. niveus tephrodes	IVS	CA	32.7375	-114.913	G	PI 650020	**Seed increased by USDA in 2012**
H. occidentalis ssp. occidentalis	LCN	OH	41.5913	-83.7653	W	PI 664648
H. occidentalis ssp. occidentalis	OQK	IL	41.0293	-90.927	W	Ames 32185
H. petiolaris ssp. petiolaris	GSD	CO	37.7674	-105.515	W	Ames 32188
H. petiolaris ssp. petiolaris	OQK	IL	41.0538	-90.9349	W	Ames 32189
H. porteri	CMR	GA	33.2507	-85.1466	W	Ames 32743
H. porteri	HR	GA	33.5396	-82.2514	W	Ames 32744
H. porteri	PM	GA	33.6363	-84.1695	W	Ames 32745
H. praecox ssp. runyonii	FBB	TX	27.6494	-97.3089	W	Ames 32191
H. praecox ssp. runyonii	PDI	TX	27.6124	-97.2338	W	(none)
H. radula	HAR	SC	32.2281	-81.0744	W	PI 664738
H. radula	RAM	LA	30.5311	-90.1594	W	Ames 30809
H. salicifolius	BRO	KS	37.8778	-95.1125	W	PI 664773
H. salicifolius	PAO	KS	38.5633	-94.7906	W	PI 664768
H. silphioides	COL	LA	32.3255	-92.2083	W	Ames 30802
H. silphioides	WEP	MO	36.6633	-91.6956	W	PI 664793
H. verticillatus	ALV	AL	34.1418	-85.4372	W	PI 650110
H. verticillatus	TNV	TN	35.4848	-88.7113	W	PI 650109
P. tenuifolius	BSP	FL	30.0441	-85.0119	W	Ames 32195
P. tenuifolius	FRC	FL	30.1613	-85.067	W	Ames 32196
