# Supplementary material for: Fine root tradeoffs between nitrogen concentration and xylem vessel traits preclude unified whole‐plant resource strategies in Helianthus
Source: Ecol Evol. 2016 Jan 20;6(4):1016–31. doi: 10.1002/ece3.1947 (PMC4761775; doi:10.1002/ece3.1947)
Supplement: Supplementary file 2 — Data S2. Number of replicate Helianthus and Phoebanthus tenuifolius seedlings per population used for analysis of root morphology, chemistry, and anatomy in each year of the study and pooled over the entire study. [file ECE3-6-1016-s002.xlsx]

## Sheet: Sheet1
Paper title: "Fine root tradeoffs between nitrogen concentration and xylem vessel traits preclude unified whole-plant resource strategies in Helianthus".
Authors: AW Bowsher, CM Mason, EW Goolsby, LA Donovan.
This information is in support of an article submitted to Ecology and Evolution.
Dataset S2. Number of replicate Helianthus and Phoebanthus tenuifolius seedlings per population used for analysis of root morphology (morph.), chemistry (chem.), and anatomy (anat.) in each year of the study and pooled over the entire study.
Population codes coincide with those in Mason and Donovan (2015). (---) indicates no replicates.
		Common Garden 1 (Summer 2012)				Common Garden 2 (Summer 2013)				Common Garden 3 (Summer 2014)				Total (Pooled) Replicates
Species	Population	Morph.	Chem.	Anat.		Morph.	Chem.	Anat.		Morph.	Chem.	Anat.		Morph.	Chem.	Anat.
H. agrestis	GLA	7	5	4		---	---	---		8	8	2		15	13	6
H. agrestis	HEN	---	---	---		---	1	1		4	4	4		4	5	5
H. angustifolius	BAS	5	5	2		---	---	---		4	5	2		9	10	4
H. angustifolius	CRP	4	3	4		---	---	---		---	---	---		4	3	4
H. angustifolius	MAN	6	6	5		---	---	---		1	1	1		7	7	6
H. annuus	FIR	8	6	6		8	8	8		5	5	5		21	19	19
H. annuus	KON	8	6	6		8	6	7		8	8	5		24	20	18
H. annuus	UTA	8	4	6		8	7	6		7	8	8		23	19	20
H. argophyllus	DAY	---	---	---		4	4	2		7	6	4		11	10	6
H. argophyllus	FLB	---	---	---		3	3	3		8	8	6		11	11	9
H. atrorubens	WAR	5	3	4		---	---	---		6	5	4		11	8	8
H. carnosus	FCR	8	4	4		1	---	---		---	---	---		9	4	4
H. carnosus	POT	7	3	5		3	2	4		---	---	---		10	5	9
H. carnosus	SOF	5	---	3		---	---	---		---	---	---		5	---	3
H. cusickii	LIT	---	---	---		8	3	7		6	5	5		14	8	12
H. cusickii	RAV	---	---	---		8	---	4		5	5	5		13	5	9
H. debilis ssp. tardiflorus	CDK	---	---	---		4	4	5		7	7	5		11	11	10
H. floridanus	APL	8	6	4		---	---	---		5	5	3		13	11	7
H. floridanus	OCK	7	6	5		---	---	---		---	---	---		7	6	5
H. giganteus	BUR	---	---	---		4	4	4		---	---	---		4	4	4
H. giganteus	LCN	---	---	---		9	8	7		---	---	---		9	8	7
H. grosseserratus	ATK	---	---	---		7	6	7		---	---	---		7	6	7
H. grosseserratus	SAN	---	---	---		8	8	7		---	---	---		8	8	7
H. heterophyllus	ANS	5	2	4		---	---	---		---	---	---		5	---	4
H. heterophyllus	RAM	5	3	---		---	---	---		---	---	---		5	3	---
H. heterophyllus	SUP	5	---	3		---	---	---		---	---	---		5	---	3
H. longifolius	ELL	8	4	5		5	2	5		2	1	2		15	7	12
H. longifolius	FLR	7	4	4		---	2	2		4	4	3		11	10	9
H. longifolius	FTP	7	7	6		8	4	3		5	5	3		20	16	12
H. maximiliani	KON	---	---	---		8	7	8		---	---	---		8	7	8
H. maximiliani	LAW	---	---	---		8	7	6		---	---	---		8	7	6
H. microcephalus	MTR	8	6	2		---	---	---		4	5	4		12	11	6
H. microcephalus	SUN	5	5	4		---	---	---		1	1	1		6	6	5
H. mollis	DAR	---	---	---		4	4	4		---	---	---		4	4	4
H. mollis	PEM	---	---	---		5	4	5		---	---	---		5	4	5
H. neglectus	KER	---	---	---		1	1	---		5	5	5		6	6	5
H. neglectus	MON	---	---	---		4	3	3		8	8	8		12	11	11
H. niveus tephrodes	GWR	---	---	---		4	---	---		---	---	---		4	---	---
H. niveus tephrodes	IVS	---	---	---		6	---	3		---	---	---		6	---	3
H. occidentalis ssp. occidentalis	LCN	---	---	---		---	---	---		3	3	---		3	3	---
H. occidentalis ssp. occidentalis	OQK	---	---	---		1	1	2		5	5	3		6	6	5
H. petiolaris ssp. petiolaris	GSD	---	---	---		7	5	7		---	---	---		7	5	7
H. petiolaris ssp. petiolaris	OQK	---	---	---		8	7	5		---	---	---		8	7	5
H. porteri	CMR	8	6	4		---	---	---		6	5	2		14	11	6
H. porteri	HR	---	---	---		---	---	---		5	6	5		5	6	5
H. porteri	PM	8	6	6		---	---	---		---	---	---		8	6	6
H. praecox ssp. runyonii	FBB	---	---	---		---	2	2		---	2	2		---	4	4
H. praecox ssp. runyonii	PDI	---	---	---		5	4	3		2	2	2		7	6	5
H. radula	HAR	7	5	4		---	---	---		---	---	---		7	5	4
H. radula	RAM	8	6	8		---	---	---		---	---	---		8	6	8
H. salicifolius	BRO	---	---	---		6	5	2		8	8	6		14	13	8
H. salicifolius	PAO	---	---	---		6	---	5		8	4	8		14	4	13
H. silphioides	COL	---	---	---		3	3	3		1	1	1		4	4	4
H. silphioides	WEP	8	5	3		---	---	---		3	3	---		11	8	3
H. verticillatus	ALV	8	6	6		---	---	---		---	---	---		8	6	6
H. verticillatus	TNV	8	6	8		---	---	---		---	---	---		8	6	8
P. tenuifolius	BSP	4	3	---		---	---	---		---	---	---		4	3	---
P. tenuifolius	FRC	---	---	3		---	---	---		---	---	---		---	---	3
