# Supplementary material for: Fine root tradeoffs between nitrogen concentration and xylem vessel traits preclude unified whole‐plant resource strategies in Helianthus
Source: Ecol Evol. 2016 Jan 20;6(4):1016–31. doi: 10.1002/ece3.1947 (PMC4761775; doi:10.1002/ece3.1947)
Supplement: Supplementary file 3 — Data S3. Least‐squares means for fine root traits in populations of 26 Helianthus species and Phoebanthus tenuifolius. [file ECE3-6-1016-s003.xlsx]

## Sheet: Sheet1
Paper title: "Fine root tradeoffs between nitrogen concentration and xylem vessel traits preclude unified whole-plant resource strategies in Helianthus".
Authors: AW Bowsher, CM Mason, EW Goolsby, LA Donovan
This information is in support of an article submitted to Ecology and Evolution.
Dataset S3. Least-squares means for fine root traits in populations of 26 Helianthus species and Phoebanthus tenuifolius. Population codes coincide with those of Mason and Donovan (2015).
Least-squares means were calculated by ANOVA, with ‘year grown’ and ‘population’ as main effects. Specific root length (SRL); root tissue density (RTD); root nitrogen concentration (root N);
root cross sectional area (root CSA); total xylem CSA (xylem CSA); number of vessels (no. vessels); number of large vessels (> 225 µm2; large vessels); mean xylem vessel CSA (mean vessel CSA);
proportion of root CSA in xylem (xylem/root CSA); proportion of root CSA in stele (stele/root CSA); number of vessels per unit root CSA (vessels/root CSA).
Data are the mean of n = 3-24 replicate seedlings as indicated in DatasetS2. (-) indicates no data collected. Statistical outliers are indicated by (*).
Species	Population		Root Trait LS-Means
			SRL (m g-1)	RTD (g cm-3)	Root N (%)	Root C:N	Root CSA (µm2)	Xylem CSA (µm2	No. vessels	Large Vessels	Mean Vessel CSA (µm2)	Xylem/RootCSA	Stele/RootCSA	Vessels/RootCSA (number µm-2)
H. agrestis	GLA		255.929	0.0328801	3.42925	12.3463	236876	1144.8	3.08878	2.03311	313.622	0.0048493	0.0361546	1.501e-05
H. agrestis	HEN		192.727	0.0434321	3.59819	12.1755	193302	1225.22	3.51884	2.07247	365.106	0.00686641	0.0343202	2.097e-05
H. angustifolius	BAS		345.247	0.029801	4.15058	9.60208	209358	1214.49	4.2614	2.62569	282.577	0.00648997	0.0365889	2.265e-05
H. angustifolius	CRP		311.772	0.0305743	4.30501	8.1288	220250	2213.83	3.99355	2.34795	402.057	0.0102311	0.0380356	2.388e-05
H. angustifolius	MAN		316.789	0.0311408	3.54776	11.3416	285804	1186.94	3.41616	2.1072	305.261	0.0043107	0.0305976	1.29e-05
H. annuus	FIR		237.496	0.0330504	2.66544	16.1539	260569	2723.25	5.11448	2.89967	576.525	0.0103364	0.0515081	2.09e-05
H. annuus	KON		230.571	0.0367207	2.70869	16.726	176142	1832.61	7.48322	2.57473	350.577	0.0097407	0.0473831	3.703e-05
H. annuus	UTA		261.804	0.0311688	2.81214	15.8813	395035	3482.51	4.87793	3.59034	622.672	0.0147019	0.0806652	2.251e-05
H. argophyllus	DAY		301.362	0.0322059	3.10392	13.9552	223643	1886.18	5.0119	2.68516	362.257	0.00833285	0.0487677	2.383e-05
H. argophyllus	FLB		261.457	0.0317659	2.62957	16.6027	124544	1213.01	3.90079	1.85183	337.307	0.00960384	0.0436725	2.915e-05
H. atrorubens	WAR		271.198	0.0332224	3.70915	11.4133	217668	1996.81	5.2614	2.50069	331.128	0.00965155	0.0535525	2.685e-05
H. carnosus	FCR		296.174	0.0321538	3.98063	9.38668	337905	1264.6	2.99355	2.09795	394.796	0.00305091	0.0272355	8.02e-06
H. carnosus	POT		274.238	0.0340901	4.65417	8.54429	245354	1173.58	3.29184	2.02602	390.122	0.00479698	0.0349389	1.459e-05
H. carnosus	SOF		241.522	0.030359	-	-	332186	1065.6	2.41021	2.51462	360.353	0.00257282	0.0264633	5.67e-06
H. cusickii	LIT		193.82	0.0336601	4.04677	11.1405	285899	2122.47	4.35305	3.35479	581.574	0.007587	0.051489	1.652e-05
H. cusickii	RAV		161.564	0.0352072	4.27105	10.1547	273274	1816.5	4.42279	3.11241	429.135	0.00676768	0.0476789	1.696e-05
H. debilis ssp. tardiflorus	CDK		321.899	0.0343586	3.0968	13.2843	154920	1845.58	4.02823	2.17603	528.463	0.0116213	0.0521238	2.502e-05
H. floridanus	APL		261.642	0.0302935	3.44345	12.2144	320233	2533.68	3.47314	3.22887	573.308	0.00712506	0.0309367	1.149e-05
H. floridanus	OCK		230.578	0.0385665	3.78348	11.2173	378109	1114.99	1.94355	2.44795	436.184	0.00203419	0.0282805	2.97e-06
H. giganteus	BUR		233.079	0.0360873	3.96485	11.3149	229688	732.064	2.9772	1.74861	306.371	0.00332642	0.0370341	1.33e-05
H. giganteus	LCN		226.692	0.035728	3.15259	13.6434	171399	1084.26	4.62005	1.89147	247.105	0.00655514	0.0402845	2.858e-05
H. grosseserratus	ATK		207.961	0.036027	3.54505	12.6739	232113	2634.99	5.2272	2.99861	576.247	0.0120139	0.0522352	2.244e-05
H. grosseserratus	SAN		216.89	0.0358019	2.4662	16.2113	175740	2526.95	6.4772	3.03433	326.835	0.0143481	0.0659223	3.542e-05
H. heterophyllus	ANS		283.569	0.026718	-	-	357155	1653.93	4.24355	2.34795	336.635	0.00759682	0.0520873	1.984e-05
H. heterophyllus	RAM		310.849	0.0287318	5.41928	6.20562	-	-	-	-	-	-	-	-
H. heterophyllus	SUP		259.514	0.0299122	-	-	272715	1209.76	1.07688	1.84795	564.101	0.00578289	0.0414399	5.23e-06
H. longifolius	ELL		370.268	0.0290862	4.00511	9.45579	160437	1075.16	4.47185	1.64914	265.807	0.00733096	0.0416093	3.054e-05
H. longifolius	FLR		367.938	0.0311411	3.77849	10.5419	170746	766.33	3.91848	1.23326	202.874	0.00474748	0.0378551	2.399e-05
H. longifolius	FTP		309.492	0.0320308	3.93749	10.6503	180413	882.332	2.60255	1.54532	329.165	0.0056453	0.0415185	1.888e-05
H. maximiliani	KON		237.436	0.0363625	3.56824	12.6624	238923	796.802	5.1022	1.74861	184.017	0.00350964	0.0346305	2.62e-05
H. maximiliani	LAW		297.102	0.0347349	3.20987	13.1637	197700	2099.46	5.31053	2.74861	396.562	0.0118762	0.0518501	2.846e-05
H. microcephalus	MTR		273.674	0.0359955	3.76861	11.1252	148027	2357.73	4.76735	2.88494	476.52	0.0168007	0.0756118	3.424e-05
H. microcephalus	SUN		288.429	0.0351954	3.38435	12.8217	207645	1526.2	2.35069	2.35905	522.486	0.00932437	0.0602685	1.568e-05
H. mollis	DAR		279.946	0.0333096	3.83543	11.6689	143157	309.014	3.7272	0.998611	142.09	0.0027697	0.0293412	2.626e-05
H. mollis	PEM		293.304	0.0355802	2.95038	14.065	180941	796.344	4.4772	1.34861	193.024	0.00491678	0.0339639	2.76e-05
H. neglectus	KER		265.72	0.0305472	2.64349	16.5252	100746	7296.09*	4.97926	3.80344	1430.75*	0.039*	0.0877408	3.539e-05
H. neglectus	MON		273.394	0.0286118	2.63573	16.3942	145580	3038.99	4.69688	2.95212	610.826	0.0211064	0.0683784	3.182e-05
H. niveus tephrodes	GWR		268.353	0.0370156	-	-	-	-	-	-	-	-	-	-
H. niveus tephrodes	IVS		257.066	0.0462873	-	-	257092	2078.6	5.4772	3.74861	362.937	0.00920271	0.0432121	2.455e-05
H. occidentalis ssp. occidentalis	LCN		325.146	0.0279073	3.6485	11.895	-	-	-	-	-	-	-	-
H. occidentalis ssp. occidentalis	OQK		296.716	0.0362053	3.81175	11.0221	164669	918.23	3.85843	1.54151	250.983	0.00566101	0.0380829	2.282e-05
H. petiolaris ssp. petiolaris	GSD		306.555	0.0327415	3.14922	13.591	156185	1243.19	3.33434	1.60575	431.499	0.00861068	0.0524717	2.121e-05
H. petiolaris ssp. petiolaris	OQK		288.041	0.0295107	2.69777	15.1132	161775	6086.36*	8.4772	2.54861	543.827	0.028*	0.102*	4.794e-05
H. porteri	CMR		404.551	0.0306739	2.48038	16.6618	189375	2706.12	3.25545	2.69978	632.014	0.0134108	0.0612299	1.924e-05
H. porteri	HR		421.212	0.0300477	2.94848	14.1288	115274	1242.71	3.77926	1.00344	320.232	0.00909036	0.0428719	2.749e-05
H. porteri	PM		354.484	0.0395855	2.19542	21.4322	207850	2990.75	5.07688	2.51462	494.875	0.0135771	0.0592407	3.876e-05
H. praecox ssp. runyonii	FBB		-	-	3.19797	13.7622	152322	1478.14	3.62823	2.07603	440.733	0.0080373	0.0414646	2.194e-05
H. praecox ssp. runyonii	PDI		383.312	0.033903	2.74809	15.8562	149544	1420.44	4.99802	2.01054	312.493	0.0102012	0.0489603	3.354e-05
H. radula	HAR		279.2	0.0369509	4.62865	7.85622	273476	760.105	1.74355	1.34795	302.513	0.00276207	0.0311503	6.22e-06
H. radula	RAM		242.356	0.0430535	5.57978	6.20359	229782	941.404	1.99355	1.97295	374.221	0.00426173	0.0374054	1.316e-05
H. salicifolius	BRO		227.586	0.0403955	3.31	13.2255	128822	980.421	2.82874	1.61473	336.056	0.00734429	0.0524841	2.01e-05
H. salicifolius	PAO		268.321	0.0345569	3.63483	11.7219	126531	1265.96	3.81693	2.30543	334.013	0.0102923	0.0545444	2.899e-05
H. silphioides	COL		220.088	0.0452372	4.28897	10.7842	183878	1265.8	3.55271	1.91232	469.802	0.00693126	0.0357215	1.75e-05
H. silphioides	WEP		248.015	0.0329108	4.20251	9.1713	289122	1237.03	3.41021	2.18128	264.223	0.00481856	0.0390361	1.37e-05
H. verticillatus	ALV		260.951	0.0408682	2.96385	13.5883	214176	631.946	2.24355	1.18128	266.37	0.00291352	0.0351438	1.308e-05
H. verticillatus	TNV		196.52	0.0415724	2.48108	17.2841	253202	1129.72	2.11855	2.09795	389.344	0.00466239	0.0370512	1.001e-05
P. tenuifolius	BSP		243.088	0.0223476	3.88791	9.04543	-	-	-	-	-	-	-	-
P. tenuifolius	FRC		-	-	-	-	-	-	-	-	-	-	-	-
