# Supplementary material for: Fine root tradeoffs between nitrogen concentration and xylem vessel traits preclude unified whole‐plant resource strategies in Helianthus
Source: Ecol Evol. 2016 Jan 20;6(4):1016–31. doi: 10.1002/ece3.1947 (PMC4761775; doi:10.1002/ece3.1947)
Supplement: Supplementary file 4 — Data S4. Native site characteristics for populations of 26 species of Helianthus and Phoebanthus tenuifolius, representing a subset of the data reported in Mason and Donovan (2015). [file ECE3-6-1016-s004.xlsx]

## Sheet: Sheet1
Paper title: "Fine root tradeoffs between nitrogen concentration and xylem vessel traits preclude unified whole-plant resource strategies in Helianthus".
Authors: AW Bowsher, CM Mason, EW Goolsby, LA Donovan
This information is in support of an article submitted to Ecology and Evolution.
Dataset S4. Native site characteristics for populations of 26 species of Helianthus and Phoebanthus tenuifolius, representing a subset of the data reported in Mason and Donovan (2015). Population codes coincide with those of Mason and Donovan (in review). Data are the mean of five replicates.
Soil nitrogen concentration (N); carbon:nitrogen (C:N); organic matter (OM); available phosphorus (P); cation exchange capacity (CEC); exchangeable potassium (K), magnesium (Mg), and calcium (Ca);
mean annual temperature (MAT) and precipitation (MAP). Statistical outliers indicated by (*).
Species	Population		Native Site Soil Characteristics										Native Climate and Altitude
			N (%)	C:N	OM (%)	P (ppm)	CEC (meq/100g)	pH	K (ppm)	Mg (ppm)	Ca (ppm)		Altitude (m)	MAT (oC)	MAP (mm)	Precip. Driest Month (mm)	Precip. Warmest Quarter (mm)
H. agrestis	GLA		0.339917	11.3957	3.5	51.4	12.4	5.72	38.4	77	1822.6		8	22.7	1188	40	500
H. agrestis	HEN		0.224006	13.2444	3.38	20	43.24	7.48	44.2	124	8418.4		12	22.9	1321	38	562
H. angustifolius	BAS		0.0734122	14.8601	2.14	8.4	6.8	5	83.4	137	526.4		47	17.3	1395	79	290
H. angustifolius	CRP		0.0569581	24.0616	1.92	9.2	4.2	5.38	14.4	56.6	491.6		17	21.1	1357	55	578
H. angustifolius	MAN		0.0840098	15.0883	1.94	8.4	3.52	4.62	65	60.4	188.6		305	15.5	1359	80	321
H. annuus	FIR		0.104308	10.385	1.54	153	53.58	7.52	832.2*	1106*	8445.6		44	16.6	211	0	2
H. annuus	KON		0.246049	11.4735	3.88	22	31.32	6.92	496.4	313.8	5334.8		340	12.2	859	20	323
H. annuus	UTA		0.0670396	16.3164	1.1	37.4	39.76	8.2	804*	480.2	6737.6		1580	9.8	306	18	59
H. argophyllus	DAY		0.103858	21.1842	2	67.2	61.44	7.96	16.8	129	12060.8		1	21.2	1250	61	455
H. argophyllus	FLB		0.0356842	13.1001	0.92	11.8	4.92	7.18	80.8	94.6	782.8		7	22.3	762	27	189
H. atrorubens	WAR		0.306362	10.7312	4.28	10.4	28.14	7.48	191.4	447.8	4779.8		272	15.5	1461	82	325
H. carnosus	FCR		0.109547	21.5554	0.14	20.8	5.64	8.2	32	171.2	821.8		4	22.4	772	62	478
H. carnosus	POT		0.0552186	19.9166	2.525	8.25	4	4.95	15	43.5	377		16	20.9	1286	60	493
H. carnosus	SOF		0.0822482	17.6109	1.78	8.8	3.24	4.74	11.2	31.2	271.6		9	20.8	1301	62	499
H. cusickii	LIT		0.0805537	12.3366	2.14	15.4	5.22	5.08	23.4	81.2	501.6		7	21.1	1303	8	35
H. cusickii	RAV		0.0436061	11.7408	0.96	14.8	48.26	7.14	431.6	2030*	6048.2		1619	7.2	309	9	43
H. debilis ssp. tardiflorus	CDK		0.0700934	17.6459	2.3	11	5.98	6.4	18.2	38.8	1071.8		12	20.7	1162	46	484
H. floridanus	APL		0.115104	25.0836	2.5	24.6	10.8	6.82	24.8	107.4	6501.4		4	20.2	1459	70	523
H. floridanus	OCK		0.123748	16.7707	3.22	24.2	8.42	4.42	21	45.2	522		27	21	1282	54	518
H. giganteus	BUR		0.0424852	16.4522	1.46	16	2.08	5.16	37.4	38.4	181.8		856	11	1391	100	363
H. giganteus	LCN		0.151173	13.7665	3.52	68.4	7.96	6.28	64.4	197.2	1072.2		195	9.6	842	44	261
H. grosseserratus	ATK		0.228252	12.4684	3.88	86.4	17.44	6.96	202.4	527	2477.6		201	9.2	908	32	310
H. grosseserratus	SAN		0.0856538	16.8291	1.84	44.4	7.52	7.16	76.6	219.8	1095.2		197	9.7	964	38	298
H. heterophyllus	ANS		0.0944665	15.0574	1.84	5.4	2.48	4.46	11.8	32.4	141.2		13	19.8	1557	83	559
H. heterophyllus	RAM		0.0611191	16.191	1.38	7	2.56	4.42	22	33.6	128.4		19	19.1	1582	80	431
H. heterophyllus	SUP		0.0702803	31.3896	3.24	9.4	3	4.24	11.2	28.8	126.8		17	17	1350	73	471
H. longifolius	ELL		0.0202022	20.3937	0.74	11.2	1.56	4.84	14.4	25.8	120.6		178	17.7	1228	57	333
H. longifolius	FLR		0.291519	16.4586	4.5	25	4.1	5.08	42	35.4	437		427	14	1501	88	331
H. longifolius	FTP		0.247846	14.7516	3.8	16	2.82	4.44	57	40.4	156.6		478	13.9	1507	86	336
H. maximiliani	KON		0.431123	15.7726	5.94	18.2	42.08	7.34	462.2	176.8	7888.2		349	12.2	863	20	324
H. maximiliani	LAW		0.123281	20.0417	1.7	43.8	41.34	7.86	418.8	432.6	7335.6		382	8.9	701	15	277
H. microcephalus	MTR		0.10848	16.3539	2.48	9	2.62	4.6	64.8	39.6	128.2		700	13	1839	135	451
H. microcephalus	SUN		0.211485	18.409	4.12	14.2	8.54	5.6	167	186.6	912.4		299	15.1	1519	109	382
H. mollis	DAR		0.172532	30.3289	2.94	9.4	26.06	7.48	130.8	355.2	4550.8		279	10.6	959	55	284
H. mollis	PEM		0.0931098	18.1589	2.12	44.6	6.62	6.34	37.4	194.2	860.8		208	9.6	972	39	300
H. neglectus	KER		0.098722	64.8541	1.64	22.4	139.48*	7.96	128	319.2	27300.4*		868	17.8	302	7	117
H. neglectus	MON		0.00294078	16.1862	0.3	10.2	2.6	7.6	40.4	41.4	430.6		834	17.8	320	8	108
H. niveus tephrodes	GWR		0.015658	17.8778	2.28	29.8	9.66	7.46	56.4	272.4	1448.6		186	9.1	895	0	15
H. niveus tephrodes	IVS		0.0116385	56.3462	0.78	15	10.1	7.74	42.8	242.6	1591		178	9.9	939	0	16
H. occidentalis ssp. occidentalis	LCN		0.0229756	15.0609	0.86	25.6	2.3	5.3	23.2	29.2	260.4		195	9.6	842	44	261
H. occidentalis ssp. occidentalis	OQK		0.044302	16.4578	1.16	47.4	9.06	7.4	28.8	99.6	1630.2		173	10.3	892	29	301
H. petiolaris ssp. petiolaris	GSD		0.0111759	7.22065	0.1	19.6	4.06	7.78	185.8	101	549		2566	5.1	323	11	138
H. petiolaris ssp. petiolaris	OQK		0.0302668	16.7516	0.96	58.2	5.1	7.4	41.8	78.6	866		171	10.3	891	29	301
H. porteri	CMR		0.623398	21.7904	7.34	14.2	4.98	4.66	46.4	36.6	423		251	16.2	1389	78	324
H. porteri	HR		0.445129	10.184	7.44	37.8	1.68	4.44	35.6	22.2	75.8		103	16.8	1189	71	321
H. porteri	PM		0.654811	16.3051	8.22	105.8	3.34	4.46	60	24.4	172.4		212	16.3	1260	78	307
H. praecox ssp. runyonii	FBB		0.0414081	17.8354	1.38	1	4.58	6.68	65.4	42	760.6		7	22.3	761	27	189
H. praecox ssp. runyonii	PDI		0.0116996	28.5343	0.36	19.4	19.84	8.44	50.4	441.2	3206.8		3	22.3	769	27	189
H. radula	HAR		0.0655658	17.1702	0.1	17.4	13.18	9	82.4	109.8	2408		67	22.5	63	53	477
H. radula	RAM		0.063333	13.7719	0.1	17.2	13.58	8.9	85.4	129.8	2454.8		87	22.5	60	80	430
H. salicifolius	BRO		0.156749	35.0737	0.1	14.4	13.52	8.92	80.2	120.6	2459.8		74	22.5	64	35	338
H. salicifolius	PAO		0.266666	19.1527	1.36	42	4.32	6.36	45	92.2	577.4		186	9.1	895	32	343
H. silphioides	COL		0.0577592	16.5062	1.36	8.4	6.16	6.42	62.2	67.8	949		56	18	1362	77	281
H. silphioides	WEP		0.0848092	20.7194	2.14	11	11.96	7.68	89.8	421.4	1638.8		280	13	1137	64	267
H. verticillatus	ALV		0.0799106	18.1462	2.96	9.6	5.92	5.3	38.4	125.8	533.4		187	15.6	1388	78	314
H. verticillatus	TNV		0.0670989	12.2343	1.34	5.2	11.08	4.8	85.8	299.2	635.6		116	15.2	1346	77	292
P. tenuifolius	BSP		0.0371652	25.7649	1.64	7.8	2.5	4.98	24	39.6	216.6		15	19.9	1554	83	558
P. tenuifolius	FRC		0.0625343	34.7479	2.84	10.4	3.22	4.62	25.6	44	211		22	19.7	1570	84	559
